# Supplementary material for: Development of a histopathology scoring system for the pulmonary complications of organophosphorus insecticide poisoning in a pig model
Source: PLoS One. 2020 Oct 14;15(10):e0240563. doi: 10.1371/journal.pone.0240563 (PMC7556475; doi:10.1371/journal.pone.0240563)
Supplement: S2 File — (XLS) [file pone.0240563.s008.xls]

## Sheet: original marks
Pig ID	Block ID	Lobe	Bronchial neuts	WW BN	Bronchiolar neuts	WW BrN	Br Epith necrosis	WWBEN	Perivasc inflam	PI WW	Oedema	WW O	Alveolar inflam	WW AI	Interstitial inflamm	WW II	Haem / necrosis / fibrin	WW H/N/F	SS TOTAL	SS Mean	WW total	WW Mean	Mean		TREATMENT GUESS SS		Treatment guess WW		True injury
D7	5435/A2	L caud	0	0	1	0	0	1	1	0	2	1	1	1	1	1	2	2	8		6			focal alveolar necrosis	OLEIC ACID				OLEIC ACID
D7	5435/B1	L cran	2	0	0	0	0	1	0	1	3	2	2	1	2	2	2	2	11		9				OLEIC ACID
D7	5435/C2	R mid	1	0	1	0	0	1	1	0	2	3	1	1	1	1	2	2	9		8				OLEIC ACID
D7	5435/D2	R cran	2	0	1	0	0	1	1	1	3	3	2	1	1	2	2	2	12	10	10	8.25	9.125		OLEIC ACID
D8	5435/A1	L caud	0	2	0	1	0	0	1	1	2	1	1	0	1	2	3	3	8		10			Capillary thrombosis; most neutrophils associated with haemorrhage, focal alveolar wall necrosis, lymphatic dilatation	OLEIC ACID				OLEIC ACID
D8	5435/B1	L cran	0	0	0	1	0	0	1	1	2	2	1	1	1	1	3	3	8		9			focal alveolar necrosis, gross lymphatic dilatation	OLEIC ACID
D8	5435/B2	R caud	2	3	0	1	0	0	0	1	2	2	2	1	1	1	2	3	9		12			focal alveolar necrosis, gross septal and lymphatic dilatation and oedema	OLEIC ACID
D8	5435/C1	R cran	2	2	1	1	0	0	0	1	2	2	1	1	2	2	2	3	10		12			Moderate multifocal alveolar histiocytosis, focal alveolar wall necrosis gross lymphatic oedema	OLEIC ACID
D8	5435/C4	R mid	0	0	1	0	0	0	0	1	2	2	1	1	1	1	2	2	7	8.4	7	10	9.2	focal haemorrhage and alveolar necrosis, gross oedema	OLEIC ACID
D11	5435/A1	L caud	1	1	1	1	0	1	0	1	2	1	0	0	1	1	2	2	7		8			very little necrosis; mild alveolar histiocytosis	DIMETHOATE				OP
D11	5435/B1	R caud	0	0	0	0	0	1	0	0	1	0	0	0	0	1	1	1	2		3				DIMETHOATE
D11	5435/B2	L cran	1	1	0	0	0	1	0	0	1	0	0	0	1	0	1	0	4		2				DIMETHOATE
D11	5435/C1	R caud #2	0	0	0	0	0	1	0	1	1	1	0	0	0	0	0	0	1		3			Septal oedema	DIMETHOATE
D11	5435/C2	R caud#3	0	1	1	1	0	1	0	1	3	2	0	1	0	1	3	2	7		10			blood in airways	DIMETHOATE
D11	5435/D1	R mid	1	1	1	1	0	0	0	1	1	0	1	2	2	1	0	0	6		6			Interstitial inflammation mainly peribronchiolar	DIMETHOATE
D11	5435/D2	R cran	1	0	2	1	0	1	0	1	1	1	0	1	0	2	0	0	4	4.42857	7	5.57143	5		DIMETHOATE
D12	5435/A2	L caud	1	1	1	0	0	0	0	0	0	0	0	0	0	0	1	0	3		1			blood in airways	SALINE				OP
D12	5435/B2	L cran	0	1	0	0	0	1	0	0	0	0	0	1	0	1	2	0	2		4			scattered alveolar macrophages, blood in airways	SALINE
D12	5435/C1	R caud	0	0	0	0	0	0	0	0	1	0	0	1	0	1	0	0	1		2				SALINE
D12	5435/D1	R cran	0	0	0	0	0	1	0	0	0	1	0	0	0	0	0	0	0		2			scattered macrophages and dilated lymphatic vessels, lymphatic congestion	SALINE
D12	5435/D2	R mid	1	1	0	1	0	0	0	0	1	1	0	0	0	1	0	0	2	1.6	4	2.6	2.1		SALINE
D15	5435/A1	L caud	0	0	1	0	0	0	0	0	0	0	0	0	0	0	0	0	1		0				SALINE				SALINE
D15	5435/B1	L cran	0	0	0	0	0	1	0	0	0	1	0	0	0	0	0	0	0		2				SALINE
D15	5435/C1	R mid	0	0	0	0	0	1	0	1	0	0	0	0	0	0	0	0	0		2				SALINE
D15	5435/C2	R caud	0	0	0	1	0	1	0	0	0	0	1	0	0	1	1	0	2		3			Intrabronchial haemorrhage	SALINE
D15	5435/D2	R cran	0	0	0	1	0	1	0	1	0	0	0	0	0	1	0	0	0	0.6	4	2.2	1.4		SALINE
D16	5435/A1	L caud	0	0	0	0	0	0	0	0	0	0	0	0	0	0	0	0	0		0				SALINE				SALINE
D16	5435/B1	L cran	0	0	0	1	0	1	0	1	0	0	0	0	0	0	0	0	0		3				SALINE
D16	5435/C2	R caud	0	0	0	0	0	0	0	1	0	0	0	0	0	0	0	0	0		1			Segmental bronchial mucosal erosions with intraluminal debris	SALINE
D16	5435/D1	R mid	0	0	0	0	0	1	0	0	0	0	1	0	0	0	0	0	1		1				SALINE
D16	5435/D2	R cran	0	0	0	0	0	0	0	0	0	0	0	0	0	1	0	0	0	0.2	1	1.2	0.7		SALINE
D17	5435/A1	L caud	0	0	1	0	0	0	0	1	1	0	0	0	0	1	0	0	2		2			Suspect mild interlobular oedema (poss artifact); mild aveolar histiocytosis	SALINE				OP
D17	5435/B1	L cran	0	0	0	0	0	1	0	0	0	0	0	0	0	1	0	0	0		2			Mild alveolar histiocytosis	SALINE
D17	5435/C1	R caud	0	1	2	1	1	1	0	0	0	0	0	0	0	1	1	0	4		4			Mild alveolar histiocytosis; focal mineral concretion surrounded by nacrophages and giant cells	SALINE
D17	5435/D1	R mid	0	0	0	0	0	1	0	0	0	0	0	0	0	0	0	0	0		1				SALINE
D17	5435/D3	R cran	0	0	0	0	0	0	0	0	0	0	0	0	0	0	0	0	0	1.2	0	1.8	1.5		SALINE
D18	5435/A3	L caud	0	0	0	0	0	0	0	1	0	0	0	0	0	0	0	0	0		1			Mild alveolar histiocytosis and rare giant cells	SALINE				OP
D18	5435/B2	L cran	0	0	0	0	0	1	0	1	1	1	0	0	0	0	0	0	1		3			Mild alveolar histiocytosis and rare giant cells; septal lymphangiectasia	SALINE
D18	5435/C2	R caud	0	0	0	0	2*	1	0	1	0	0	0	1	1	1	1	0	4		4			Mild alveolar histiocytosis; bronchial epithelial erosion and attenuation probably due to procedure?	SALINE
D18	5435/D1	R cran	0	0	0	0	0	1	0	0	1	0	0	0	0	1	0	0	1		2			Mild alveolar histiocytosis	SALINE
D18	5435/D2	R mid	0	0	0	0	0	1	0	0	0	0	0	0	0	1	0	0	0	1.2	2	2.4	1.8	Mild alveolar histiocytosis and septal lymphangiectasia	SALINE
F11-op	5435/A1	L cran	0	0	2	1	0	1	0	0	1	2	0	0	0	0	1	0	4		4			Alveolar histiocytosis	SALINE				OP
F11	5435/B2	L caud	0	0	0	1	0	0	0	0	2	3	0	0	0	1	2	0	4	4	5	4.5	4.25	Oedema mainly septal with lymphangiectasia; aspirated plant material, vegatative matter	SALINE
F11	5435/C2	R caud	2	2	2	1	0	1	0	1	1	2	1	2	1	2	2	1	9		12			Oedema mainly septal with lymphangiectasia; aspirated plant material, vegatative matter & full alveolar wall necrosis	SALINE
F11	5435/C3	R caud	0	0	0	1	0	0	0	1	2	3	0	1	0	1	1	1	3	6	8	10	8	Alveolar histiocytosis, alveolar wall necrosis, fibrin thrombi	SALINE
F12	BB1809-10/A1	L caud	3	3	3	3	2*	1	0	2	1	1	2	3	2	1	2	2	13		16			Attenuation of bronchial epithelium with segmental loss; aspirated plant material; alveolar histiocytosis	DIMETHOATE				SALINE
F12	BB1809-10/A2	L cran	0	1	3	3	2	1	0	2	2	2	3	2	2	2	2	1	14	13.5	14	15	14.25	alveolar histiocytosis and rare giant cells; moderate type II pneum hypertrophy, focal microangiopathic thrombi	DIMETHOATE
F12	BB1809-10/B3	R caud	3	0	3	3	0	0	0	1	2	2	2	1	1	1	2	1	13		9				DIMETHOATE
F12	BB1809-10/C2	R mid	0	0	1	0	0	0	0	1	1	1	1	2	1	2	1	1	5	9	7	8	8.5		DIMETHOATE
F13-op	BB1809-10/D3	L cran	0	0	2	1	0	1	0	2	0	0	3	3	1	1	2	2	8		10			septal lymphangiectasia	DIMETHOATE				OP
F13	BB1809-10/D4	L caud	0	0	1	1	0	0	0	1	2	1	3	2	3	0	1	1	10	9	6	8	8.5	marked septal lymphangiectasia; lymphatics are filled with many neutrophils; alv histiocytosis and giant cells	DIMETHOATE
F13	BB1809-10/E1	R caud	0	0	1	0	0	1	0	0	0	0	2	2	1	0	1	1	5		4			rare fibrin thrombi; alv histiocytosis and giant cells, vascular congestion ++ with probable fibrin thrombi	DIMETHOATE
F13	BB1809-10/F1	R mid	0	0	0	0	0	1	0	0	0	1	0	1	0	0	0	0	0	2.5	3	3.5	3	septal lymphangiectasia; alveolar histiocytosis, congestion	DIMETHOATE
F14-op	BB1809-10/D2	L caud	3	3	3	3	0	0	0	0	2	2	3	3	1	1	1	1	13		13			blue material!	DIMETHOATE				OP
F14	BB1809-10/D3	L caud	3	3	3	0	0	0	0	1	2	2	2	3	1	1	0	0	11		10			blue material! ; scattered alveolar macrophages and rare giant cells	DIMETHOATE
F14	BB1809-10/D4	L cran	0	0	0	0	0	0	0	0	0	1	0	0	0	0	0	0	0	8	1	8	8	scattered alveolar macrophages and giant cells	DIMETHOATE
F14	BB1809-10/E2	R caud*	0	3	3	3	3	3	0	1	2	1	3	3	3	3	2	2	16		19			* gross lesion; oedema mainly septal; marked lymphangiectasia and lymphatics contain many neutrophils, extensive airway injury, foreign material in airways	DIMETHOATE
F14	BB1809-10/F1	R caud	0	0	0	0	0	0	1	1	3	3	2	1	1	1	0	0	7	11.5	6	12.5	12	small amount of blue material, ? fibrin	DIMETHOATE
F15	5435/A1	L caud	3	3	2	2	0	0	0	1	0	2	2	2	0	2	1	0	8		12				DIMETHOATE				SALINE
F15	5435/B3	L cran	0	1	0	1	0	1	0	1	1	1	2	3	0	2	1	0	4	6	10	11	8.5	occasional thrombi	DIMETHOATE
F15	5435/C1	R caud	0	0	2	3	0	1	0	0	2	2	2	2	0	2	1	0	7		10			Lymphatic vessels around bronchi are plugged with large numbers of neutrophils	DIMETHOATE
F15	5435/C3	R caud	3	3	2	1	0	0	0	1	3	2	3	2	0	0	1	0	12	9.5	9	9.5	9.5	Lymphatic vessels are plugged with large numbers of neutrophils, fibrin thrombi	DIMETHOATE
		aspiration lung direct linjury
	WW= William Wallace

## Sheet: remove PI and Br ep nec
Pig ID	Block ID	Lobe	Bronchial neuts	SS BN Aug 13	WW BN	Bronchiolar neuts	SSBrN Aug 13	WW BrN	Oedema	SS O Aug 13	WW O	Alveolar inflam	SS AI Aug 13	WW AI	Interstitial inflamm	SS II Aug 13	WW II	Haem / necrosis / fibrin	SS H/N/F Aug 13	WW H/N/F	SS TOTAL	SS total Aug 2013	SS Mean	WW total	WW Mean	Mean		TREATMENT GUESS SS			actual injury
D7	5435/A2	L caud	0		0	1		0	2		1	1		1	1		1	2		2	7			5			focal alveolar necrosis	OLEIC ACID			oleci acid
D7	5435/B1	L cran	2		0	0		0	3		2	2		1	2		2	2		2	11			7				OLEIC ACID
D7	5435/C2	R mid	1		0	1		0	2		3	1		1	1		1	2		2	8			7				OLEIC ACID
D7	5435/D2	R cran	2	2	0	1	1	0	3	3	3	2	2	1	1	1	2	2	3	2	11	13	9.25	8	6.75	8		OLEIC ACID
D8	5435/A1	L caud	0	0	2	0	0	1	2	2	1	1	1	0	1	1	2	3	2	3	7	7		9			Capillary thrombosis; most neutrophils associated with haemorrhage, focal alveolar wall necrosis, lymphatic dilatation	OLEIC ACID			oleic acid
D8	5435/B1	L cran	0	0	0	0	1	1	2	2	2	1	1	1	1	1	1	3	3	3	7	9		8			focal alveolar necrosis, gross lymphatic dilatation	OLEIC ACID
D8	5435/B2	R caud	2	2	3	0	0	1	2	2	2	2	1	1	1	1	1	2	3	3	9	10		11			focal alveolar necrosis, gross septal and lymphatic dilatation and oedema	OLEIC ACID
D8	5435/C1	R cran	2	3	2	1	1	1	2	2	2	1	1	1	2	1	2	2	2	3	10	11		11			Moderate multifocal alveolar histiocytosis, focal alveolar wall necrosis gross lymphatic oedema	OLEIC ACID
D8	5435/C4	R mid	0	1	0	1	1	0	2	2	2	1	1	1	1	1	1	2	3	2	7	9	8	6	9	8.5	focal haemorrhage and alveolar necrosis, gross oedema	OLEIC ACID
D11	5435/A1	L caud	1	1	1	1	1	1	2	2	1	0	1	0	1	0	1	2	2	2	7	7		6			very little necrosis; mild alveolar histiocytosis	DIMETHOATE			OP
D11	5435/B1	R caud	0	0	0	0	0	0	1	1	0	0	0	0	0	0	1	1	0	1	2	1		2				DIMETHOATE
D11	5435/B2	L cran	1		1	0		0	1		0	0		0	1		0	1		0	4			1				DIMETHOATE
D11	5435/C1	R caud #2	0		0	0		0	1		1	0		0	0		0	0		0	1			1			Septal oedema	DIMETHOATE
D11	5435/C2	R caud#3	0		1	1		1	3		2	0		1	0		1	3		2	7			8			blood in airways	DIMETHOATE
D11	5435/D1	R mid	1		1	1		1	1		0	1		2	2		1	0		0	6			5			Interstitial inflammation mainly peribronchiolar	DIMETHOATE
D11	5435/D2	R cran	1		0	2		1	1		1	0		1	0		2	0		0	4		4.42857	5	4	4.21429		DIMETHOATE
D12	5435/A2	L caud	1		1	1		0	0		0	0		0	0		0	1		0	3			1			blood in airways	SALINE			OP
D12	5435/B2	L cran	0		1	0		0	0		0	0		1	0		1	2		0	2			3			scattered alveolar macrophages, blood in airways	SALINE
D12	5435/C1	R caud	0		0	0		0	1		0	0		1	0		1	0		0	1			2				SALINE
D12	5435/D1	R cran	0		0	0		0	0		1	0		0	0		0	0		0	0			1			scattered macrophages and dilated lymphatic vessels, lymphatic congestion	SALINE
D12	5435/D2	R mid	1	0	1	0	0	1	1	1	1	0	0	0	0	0	1	0	0	0	2	1	1.6	4	2.2	1.9		SALINE
D15	5435/A1	L caud	0		0	1		0	0		0	0		0	0		0	0		0	1			0				SALINE			saline
D15	5435/B1	L cran	0		0	0		0	0		1	0		0	0		0	0		0	0			1				SALINE
D15	5435/C1	R mid	0		0	0		0	0		0	0		0	0		0	0		0	0			0				SALINE
D15	5435/C2	R caud	0		0	0		1	0		0	1		0	0		1	1		0	2			2			Intrabronchial haemorrhage	SALINE
D15	5435/D2	R cran	0		0	0		1	0		0	0		0	0		1	0		0	0		0.6	2	1	0.8		SALINE
D16	5435/A1	L caud	0		0	0		0	0		0	0		0	0		0	0		0	0			0				SALINE			saline
D16	5435/B1	L cran	0		0	0		1	0		0	0		0	0		0	0		0	0			1				SALINE
D16	5435/C2	R caud	0		0	0		0	0		0	0		0	0		0	0		0	0			0			Segmental bronchial mucosal erosions with intraluminal debris	SALINE
D16	5435/D1	R mid	0		0	0		0	0		0	1		0	0		0	0		0	1			0				SALINE
D16	5435/D2	R cran	0	0	0	0	0	0	0	0	0	0	0	0	0	0	1	0	0	0	0	0	0.2	1	0.4	0.3		SALINE
D17	5435/A1	L caud	0	0	0	1	0	0	1	1	0	0	0	0	0	0	1	0	0	0	2	1		1			Suspect mild interlobular oedema (poss artifact); mild aveolar histiocytosis	SALINE			OP
D17	5435/B1	L cran	0	0	0	0	0	0	0	0	0	0	0	0	0	0	1	0	0	0	0	0		1			Mild alveolar histiocytosis	SALINE
D17	5435/C1	R caud	0	0	1	2	1	1	0	0	0	0	1	0	0	0	1	1	2	0	3	4		3			Mild alveolar histiocytosis; focal mineral concretion surrounded by nacrophages and giant cells	SALINE
D17	5435/D1	R mid	0	0	0	0	0	0	0	0	0	0	0	0	0	0	0	0	0	0	0	0		0				SALINE
D17	5435/D3	R cran	0	0	0	0	0	0	0	0	0	0	0	0	0	0	0	0	1	0	0	1	1	0	1	1		SALINE
D18	5435/A3	L caud	0	0	0	0	0	0	0	0	0	0	0	0	0	0	0	0	0	0	0	0		0			Mild alveolar histiocytosis and rare giant cells	SALINE			OP
D18	5435/B2	L cran	0	0	0	0	0	0	1	1	1	0	0	0	0	0	0	0	0	0	1	1		1			Mild alveolar histiocytosis and rare giant cells; septal lymphangiectasia	SALINE
D18	5435/C2	R caud	0		0	0		0	0		0	0		1	1		1	1		0	2			2			Mild alveolar histiocytosis; bronchial epithelial erosion and attenuation probably due to procedure?	SALINE
D18	5435/D1	R cran	0	0	0	0	0	0	1	1	0	0	0	0	0	0	1	0	0	0	1	1		1			Mild alveolar histiocytosis	SALINE
D18	5435/D2	R mid	0	0	0	0	0	0	0	0	0	0	1	0	0	0	1	0	0	0	0	1	0.8	1	1	0.9	Mild alveolar histiocytosis and septal lymphangiectasia	SALINE
F11-OP	5435/A1	L cran	0	0	0	2	2	1	1	1	2	0	1	0	0	1	0	1	1	0	4	6		3			Alveolar histiocytosis	SALINE			OP
F11	5435/B2	L caud	0	0	0	0	0	1	2	2	3	0	0	0	0	0	1	2	2	0	4	4	4	5	4	4	Oedema mainly septal with lymphangiectasia; aspirated plant material, vegatative matter	SALINE
F11	5435/C2	R caud	2	2	2	2	1	1	1	1	2	1	1	2	1	0	2	2	1	1	9	6		10			Oedema mainly septal with lymphangiectasia; aspirated plant material, vegatative matter & full alveolar wall necrosis	SALINE
F11	5435/C3	R caud	0	2	0	0	1	1	2	2	3	0	1	1	0	0	1	1	2	1	3	9	6	7	8.5	7.25	Alveolar histiocytosis, alveolar wall necrosis, fibrin thrombi	SALINE
F12	BB1809-10/A1	L caud	3	3	3	3	3	3	1	1	1	2	3	3	2	3	1	2	2	2	13	16		13			Attenuation of bronchial epithelium with segmental loss; aspirated plant material; alveolar histiocytosis	DIMETHOATE			saline
F12	BB1809-10/A2	L cran	0	2	1	3	1	3	2	1	2	3	3	2	2	2	2	2	3	1	12	13	12.5	11	12	12.25	alveolar histiocytosis and rare giant cells; moderate type II pneum hypertrophy, focal microangiopathic thrombi	DIMETHOATE
F12	BB1809-10/B3	R caud	3	3	0	3	3	3	2	2	2	2	3	1	1	0	1	2	3	1	13	14		8				DIMETHOATE
F12	BB1809-10/C2	R mid	0	0	0	1	0	0	1	0	1	1	2	2	1	1	2	1	2	1	5	5	9	6	7	8		DIMETHOATE
F13-OP	BB1809-10/D3	L cran	0	0	0	2	1	1	0	1	0	3	2	3	1	0	1	2	2	2	8	6		7			septal lymphangiectasia	DIMETHOATE			OP
F13	BB1809-10/D4	L caud	0	1	0	1	1	1	2	2	1	3	3	2	3	3	0	1	1	1	9	11	8.5	5	6	7.25	marked septal lymphangiectasia; lymphatics are filled with many neutrophils; alv histiocytosis and giant cells	DIMETHOATE
F13	BB1809-10/E1	R caud	0		0	1		0	0		0	2		2	1		0	1		1	5			3			rare fibrin thrombi; alv histiocytosis and giant cells, vascular congestion ++ with probable fibrin thrombi	DIMETHOATE
F13	BB1809-10/F1	R mid	0		0	0		0	0		1	0		1	0		0	0		0	0		2.5	2	2.5	2.5	septal lymphangiectasia; alveolar histiocytosis, congestion	DIMETHOATE
F14-OP	BB1809-10/D2	L caud	3	3	3	3	3	3	2	2	2	3	3	3	1	2	1	1	0	1	13	13		13			blue material!	DIMETHOATE			OP
F14	BB1809-10/D3	L caud*	3	3	3	3	3	0	2	3	2	2	2	3	1	0	1	0	0	0	11	11		9			blue material! ; scattered alveolar macrophages and rare giant cells	DIMETHOATE
F14	BB1809-10/D4	L cran	0	0	0	0	0	0	0	0	1	0	0	0	0	0	0	0	1	0	0	1	8	1	7.66667	7.83333	scattered alveolar macrophages and giant cells	DIMETHOATE
F14	BB1809-10/E2	R caud*	0		3	3		3	2		1	3		3	3		3	2		2	13			15			* gross lesion; oedema mainly septal; marked lymphangiectasia and lymphatics contain many neutrophils, extensive airway injury, foreign material in airways	DIMETHOATE
F14	BB1809-10/F1	R caud	0		0	0		0	3		3	2		1	1		1	0		0	6		9.5	5	10	9.75	small amount of blue material, ? fibrin	DIMETHOATE
F15	5435/A1	L caud	3	3	3	2	1	2	0	0	2	2	2	2	0	1	2	1	2	0	8	9		11				DIMETHOATE			saline
F15	5435/B3	L cran	0	0	1	0	0	1	1	0	1	2	2	3	0	0	2	1	2	0	4	4	6	8	9.5	7.75	occasional thrombi	DIMETHOATE
F15	5435/C1	R caud	0		0	2		3	2		2	2		2	0		2	1		0	7			9			Lymphatic vessels around bronchi are plugged with large numbers of neutrophils	DIMETHOATE
F15	5435/C3	R caud	3	3	3	2	2	1	3	3	2	3	3	2	0	3	0	1	2	0	12	16	9.5	8	8.5	9	Lymphatic vessels are plugged with large numbers of neutrophils, fibrin thrombi	DIMETHOATE

## Sheet:  kendall rank order original ma
SS TOTAL	WW total
8	6						Kendall rank order correlation coefficient for histopathology scores (original)
11	9	All 62 samples ( no removal of br epi/neuts)
9	8	number of test	1	2	3	4	5	6	7	8	9	10	11	12	13	14	15	16	17	18	19	20	21	22	23	24	25	26	27	28	29	30	31	32	33	34	35	36	37	38	39	40	41	42	43	44	45	46	47
12	10	x- Judge SS	8	11	9	12	8	8	9	10	7	7	2	4	1	7	6	4	3	2	1	0	2	1	0	0	2	0	0	0	0	1	0	2	0	4	0	0	0	1	4	1	0	4	4	9	3	13	14
8	10	y- Judge WW	6	9	8	10	10	9	12	12	7	8	3	2	3	10	6	7	1	4	2	2	4	0	2	2	3	4	0	3	1	1	1	2	2	4	1	0	1	3	4	2	2	4	5	12	8	16	14
8	9
9	12	1. arrange the rank on x variable in their natrual order, then we determine the value of s for the corresponding ranks on the variable y
10	12
7	7
7	8	number of test	1	2	3	4	5	6	7	8	9	10	11	12	13	14	15	16	17	18	19	20	21	22	23	24	25	26	27	28	29	30	31	32	33	34	35	36	37	38	39	40	41	42	43	44	45	46	47
2	3	x- Judge SS ranked	0	0	0	0	0	0	0	0	0	0	0	0	0	0	0	1	1	1	1	1	1	2	2	2	2	2	3	3	4	4	4	4	4	4	4	5	5	6	7	7	7	7	7	8	8	8	8
4	2	y- WW	2	2	2	4	0	3	1	1	2	1	0	1	2	3	1	3	2	0	1	3	2	3	4	4	3	2	1	8	2	7	4	4	4	5	10	7	4	6	7	8	10	6	10	6	10	9	10
1	3		2	0	0	1	-1	1	-1	-1	0	-1	-1	-1	0	1	-1	1	0	-1	-1	1	0	1	1	1	1	0	-1	1	0	1	1	1	1	1	1	1	1	1	1	1	1	1	1	1	1	1	1
7	10			2	0	1	-1	1	-1	-1	0	-1	-1	-1	0	1	-1	1	0	-1	-1	1	0	1	1	1	1	0	-1	1	0	1	1	1	1	1	1	1	1	1	1	1	1	1	1	1	1	1	1
6	6				2	1	-1	1	-1	-1	0	-1	-1	-1	0	1	-1	1	0	-1	-1	1	0	1	1	1	1	0	-1	1	0	1	1	1	1	1	1	1	1	1	1	1	1	1	1	1	1	1	1
4	7					4	-1	-1	-1	-1	-1	-1	-1	-1	-1	-1	-1	-1	-1	-1	-1	-1	-1	-1	0	0	-1	-1	-1	1	-1	1	0	0	0	1	1	1	0	1	1	1	1	1	1	1	1	1	1
3	1						0	1	1	1	1	1	0	1	1	1	1	1	1	0	1	1	1	1	1	1	1	1	1	1	1	1	1	1	1	1	1	1	1	1	1	1	1	1	1	1	1	1	1
2	4							3	-1	-1	-1	-1	-1	-1	-1	0	-1	0	-1	-1	-1	0	-1	0	1	1	0	-1	-1	1	-1	1	1	1	1	1	1	1	1	1	1	1	1	1	1	1	1	1	1
1	2								1	0	1	0	-1	0	1	1	0	1	1	-1	0	1	1	1	1	1	1	1	0	1	1	1	1	1	1	1	1	1	1	1	1	1	1	1	1	1	1	1	1
0	2									1	1	0	-1	0	1	1	0	1	1	-1	0	1	1	1	1	1	1	1	0	1	1	1	1	1	1	1	1	1	1	1	1	1	1	1	1	1	1	1	1
2	4										2	-1	-1	-1	0	1	-1	1	0	-1	-1	1	0	1	1	1	1	0	-1	1	0	1	1	1	1	1	1	1	1	1	1	1	1	1	1	1	1	1	1
1	0											1	-1	0	1	1	0	1	1	-1	0	1	1	1	1	1	1	1	0	1	1	1	1	1	1	1	1	1	1	1	1	1	1	1	1	1	1	1	1
0	2												0	1	1	1	1	1	1	0	1	1	1	1	1	1	1	1	1	1	1	1	1	1	1	1	1	1	1	1	1	1	1	1	1	1	1	1	1
0	2													1	1	1	0	1	1	-1	0	1	1	1	1	1	1	1	0	1	1	1	1	1	1	1	1	1	1	1	1	1	1	1	1	1	1	1	1
2	3														2	1	-1	1	0	-1	-1	1	0	1	1	1	1	0	-1	1	0	1	1	1	1	1	1	1	1	1	1	1	1	1	1	1	1	1	1
0	4															3	-1	0	-1	-1	-1	0	-1	0	1	1	0	-1	-1	1	-1	1	1	1	1	1	1	1	1	1	1	1	1	1	1	1	1	1	1
0	0																1	1	1	-1	0	1	1	1	1	1	1	1	0	1	1	1	1	1	1	1	1	1	1	1	1	1	1	1	1	1	1	1	1
0	3																	3	-1	-1	-1	0	-1	0	1	1	0	-1	-1	1	-1	1	1	1	1	1	1	1	1	1	1	1	1	1	1	1	1	1	1
0	1																		2	-1	-1	1	0	1	1	1	1	0	-1	1	0	1	1	1	1	1	1	1	1	1	1	1	1	1	1	1	1	1	1
1	1																			0	1	1	1	1	1	1	1	1	1	1	1	1	1	1	1	1	1	1	1	1	1	1	1	1	1	1	1	1	1
0	1																				1	1	1	1	1	1	1	1	0	1	1	1	1	1	1	1	1	1	1	1	1	1	1	1	1	1	1	1	1
2	2																					3	-1	0	1	1	0	-1	-1	1	-1	1	1	1	1	1	1	1	1	1	1	1	1	1	1	1	1	1	1
0	2																						2	1	1	1	1	0	-1	1	0	1	1	1	1	1	1	1	1	1	1	1	1	1	1	1	1	1	1
4	4																							3	1	1	0	-1	-1	1	-1	1	1	1	1	1	1	1	1	1	1	1	1	1	1	1	1	1	1
0	1																								4	0	-1	-1	-1	1	-1	1	0	0	0	1	1	1	0	1	1	1	1	1	1	1	1	1	1
0	0																									4	-1	-1	-1	1	-1	1	0	0	0	1	1	1	0	1	1	1	1	1	1	1	1	1	1
0	1																										3	-1	-1	1	-1	1	1	1	1	1	1	1	1	1	1	1	1	1	1	1	1	1	1
1	3																											2	-1	1	0	1	1	1	1	1	1	1	1	1	1	1	1	1	1	1	1	1	1
4	4																												1	1	1	1	1	1	1	1	1	1	1	1	1	1	1	1	1	1	1	1	1
1	2																													8	-1	-1	-1	-1	-1	-1	1	-1	-1	-1	-1	0	1	-1	1	-1	1	1	1
0	2																														2	1	1	1	1	1	1	1	1	1	1	1	1	1	1	1	1	1	1
4	4																															7	-1	-1	-1	-1	1	0	-1	-1	0	1	1	-1	1	-1	1	1	1
4	5																																4	0	0	1	1	1	0	1	1	1	1	1	1	1	1	1	1
9	12																																	4	0	1	1	1	0	1	1	1	1	1	1	1	1	1	1
3	8																																		4	1	1	1	0	1	1	1	1	1	1	1	1	1	1
13	16																																			5	1	1	-1	1	1	1	1	1	1	1	1	1	1
14	14																																				10	-1	-1	-1	-1	-1	0	-1	0	-1	0	-1	0
13	9																																					7	-1	-1	0	1	1	-1	1	-1	1	1	1
5	7																																						4	1	1	1	1	1	1	1	1	1	1
8	10																																							6	1	1	1	0	1	0	1	1	1
10	6																																								7	1	1	-1	1	-1	1	1	1
5	4																																									8	1	-1	1	-1	1	1	1
0	3																																										10	-1	0	-1	0	-1	0
13	13																																											6	1	0	1	1	1
11	10																																												10	-1	0	-1	0
0	1																																													6	1	1	1
16	19																																														10	-1	0
7	6																																															9	1
8	12																																																10
4	10
7	10
12	9
																																																	T=0.74
																																																	z=
		6	9	8	10	10	9	12	12	7	8	3	2	3	10	6	7	1	4	2	2	4	0	2	2	3	4	0	3	1	1	1	2	2	4	1	0	1	3	4	2	2	4	5	12	8	16	14	9
[truncated: 16 more columns]

## Sheet:  kendall rank order (-PI and br
SS TOTAL	WW total
7	5						Kendall rank order correlation coefficient for histopathology scores (1.1)
11	7	All 62 samples ( no removal of br epi/neuts)
8	7	number of test	1	2	3	4	5	6	7	8	9	10	11	12	13	14	15	16	17	18	19	20	21	22	23	24	25	26	27	28	29	30	31	32	33	34	35	36	37	38	39	40	41	42	43	44	45	46	47
11	8	x- Judge SS	7	11	8	11	7	7	9	10	7	7	2	4	1	7	6	4	3	2	1	0	2	1	0	0	2	0	0	0	0	1	0	2	0	3	0	0	0	1	2	1	0	4	4	9	3	13	12
7	9	y- Judge WW	5	7	7	8	9	8	11	11	6	6	2	1	1	8	5	5	1	3	2	1	4	0	1	0	2	2	0	1	0	0	1	1	1	3	0	0	0	1	2	1	1	3	5	10	7	13	11
7	8
9	11	1. arrange the rank on x variable in their natrual order, then we determine the value of s for the corresponding ranks on the variable y
10	11
7	6
7	6	number of test	1	2	3	4	5	6	7	8	9	10	11	12	13	14	15	16	17	18	19	20	21	22	23	24	25	26	27	28	29	30	31	32	33	34	35	36	37	38	39	40	41	42	43	44	45	46	47
2	2	x- Judge SS ranked	0	0	0	0	0	0	0	0	0	0	0	0	0	0	0	1	1	1	1	1	1	2	2	2	2	2	2	3	3	3	4	4	4	4	4	5	5	6	6	7	7	7	7	7	7	7	8
4	1	y- WW	1	1	0	2	0	1	0	1	1	0	0	0	1	2	1	1	2	0	0	1	1	2	3	4	2	1	2	1	3	7	1	5	3	5	8	6	3	5	5	5	9	8	6	6	8	9	7
1	1		1	0	-1	1	-1	0	-1	0	0	-1	-1	-1	0	1	0	0	1	-1	-1	0	0	1	1	1	1	0	1	0	1	1	0	1	1	1	1	1	1	1	1	1	1	1	1	1	1	1	1
7	8			1	-1	1	-1	0	-1	0	0	-1	-1	-1	0	1	0	0	1	-1	-1	0	0	1	1	1	1	0	1	0	1	1	0	1	1	1	1	1	1	1	1	1	1	1	1	1	1	1	1
6	5				0	1	0	1	0	1	1	0	0	0	1	1	1	1	1	0	0	1	1	1	1	1	1	1	1	1	1	1	1	1	1	1	1	1	1	1	1	1	1	1	1	1	1	1	1
4	5					2	-1	-1	-1	-1	-1	-1	-1	-1	-1	0	-1	-1	0	-1	-1	-1	-1	0	1	1	0	-1	0	-1	1	1	-1	1	1	1	1	1	1	1	1	1	1	1	1	1	1	1	1
3	1						0	1	0	1	1	0	0	0	1	1	1	1	1	0	0	1	1	1	1	1	1	1	1	1	1	1	1	1	1	1	1	1	1	1	1	1	1	1	1	1	1	1	1
2	3							1	-1	0	0	-1	-1	-1	0	1	0	0	1	-1	-1	0	0	1	1	1	1	0	1	0	1	1	0	1	1	1	1	1	1	1	1	1	1	1	1	1	1	1	1
1	2								0	1	1	0	0	0	1	1	1	1	1	0	0	1	1	1	1	1	1	1	1	1	1	1	1	1	1	1	1	1	1	1	1	1	1	1	1	1	1	1	1
0	1									1	0	-1	-1	-1	0	1	0	0	1	-1	-1	0	0	1	1	1	1	0	1	0	1	1	0	1	1	1	1	1	1	1	1	1	1	1	1	1	1	1	1
2	4										1	-1	-1	-1	0	1	0	0	1	-1	-1	0	0	1	1	1	1	0	1	0	1	1	0	1	1	1	1	1	1	1	1	1	1	1	1	1	1	1	1
1	0											0	0	0	1	1	1	1	1	0	0	1	1	1	1	1	1	1	1	1	1	1	1	1	1	1	1	1	1	1	1	1	1	1	1	1	1	1	1
0	1												0	0	1	1	1	1	1	0	0	1	1	1	1	1	1	1	1	1	1	1	1	1	1	1	1	1	1	1	1	1	1	1	1	1	1	1	1
0	0													0	1	1	1	1	1	0	0	1	1	1	1	1	1	1	1	1	1	1	1	1	1	1	1	1	1	1	1	1	1	1	1	1	1	1	1
2	2														1	1	0	0	1	-1	-1	0	0	1	1	1	1	0	1	0	1	1	0	1	1	1	1	1	1	1	1	1	1	1	1	1	1	1	1
0	2															2	-1	-1	0	-1	-1	-1	-1	0	1	1	0	-1	0	-1	1	1	-1	1	1	1	1	1	1	1	1	1	1	1	1	1	1	1	1
0	0																1	0	1	-1	-1	0	0	1	1	1	1	0	1	0	1	1	0	1	1	1	1	1	1	1	1	1	1	1	1	1	1	1	1
0	1																	1	1	-1	-1	0	0	1	1	1	1	0	1	0	1	1	0	1	1	1	1	1	1	1	1	1	1	1	1	1	1	1	1
0	0																		2	-1	-1	-1	-1	0	1	1	0	-1	0	-1	1	1	-1	1	1	1	1	1	1	1	1	1	1	1	1	1	1	1	1
1	0																			0	0	1	1	1	1	1	1	1	1	1	1	1	1	1	1	1	1	1	1	1	1	1	1	1	1	1	1	1	1
0	1																				0	1	1	1	1	1	1	1	1	1	1	1	1	1	1	1	1	1	1	1	1	1	1	1	1	1	1	1	1
2	1																					1	0	1	1	1	1	0	1	0	1	1	0	1	1	1	1	1	1	1	1	1	1	1	1	1	1	1	1
0	1																						1	1	1	1	1	0	1	0	1	1	0	1	1	1	1	1	1	1	1	1	1	1	1	1	1	1	1
3	3																							2	1	1	0	-1	0	-1	1	1	-1	1	1	1	1	1	1	1	1	1	1	1	1	1	1	1	1
0	0																								3	1	-1	-1	-1	-1	0	1	-1	1	0	1	1	1	0	1	1	1	1	1	1	1	1	1	1
0	0																									4	-1	-1	-1	-1	-1	1	-1	1	-1	1	1	1	-1	1	1	1	1	1	1	1	1	1	1
0	0																										2	-1	0	-1	1	1	-1	1	1	1	1	1	1	1	1	1	1	1	1	1	1	1	1
1	1																											1	-1	0	1	1	0	1	1	1	1	1	1	1	1	1	1	1	1	1	1	1	1
2	2																												2	-1	1	1	-1	1	1	1	1	1	1	1	1	1	1	1	1	1	1	1	1
1	1																													1	1	1	0	1	1	1	1	1	1	1	1	1	1	1	1	1	1	1	1
0	1																														3	1	-1	1	0	1	1	1	0	1	1	1	1	1	1	1	1	1	1
4	3																															7	-1	-1	-1	-1	1	-1	-1	-1	-1	-1	1	1	-1	-1	1	1	0
4	5																																1	1	1	1	1	1	1	1	1	1	1	1	1	1	1	1	1
9	10																																	5	-1	0	1	1	-1	0	0	0	1	1	1	1	1	1	1
3	7																																		3	1	1	1	0	1	1	1	1	1	1	1	1	1	1
13	13																																			5	1	1	-1	0	0	0	1	1	1	1	1	1	1
12	11																																				8	-1	-1	-1	-1	-1	1	0	-1	-1	0	1	-1
13	8																																					6	-1	-1	-1	-1	1	1	0	0	1	1	1
5	6																																						3	1	1	1	1	1	1	1	1	1	1
8	7																																							5	0	0	1	1	1	1	1	1	1
9	5																																								5	0	1	1	1	1	1	1	1
5	3																																									5	1	1	1	1	1	1	1
0	2																																										9	-1	-1	-1	-1	0	-1
13	13																																											8	-1	-1	0	1	-1
11	9																																												6	0	1	1	1
0	1																																													6	1	1	1
13	15																																														8	1	-1
6	5																																															9	-1
8	11																																																7
4	8
7	9
12	8
[truncated: 16 more columns]

## Sheet:  kendall rank order cranial+mid
SS TOTAL	WW total
11	7						Kendall rank order correlation coefficient for histopathology scores (1.1)
8	7	All 62 samples ( no removal of br epi/neuts)
11	8	number of test	1	2	3	4	5	6	7	8	9	10	11	12	13	14	15	16	17	18	19	20	21	22	23	24	25	26	27	28	29	30	31
7	8	x- Judge SS	11	8	11	7	10	7	4	6	4	2	0	2	0	0	0	0	1	0	0	0	0	1	1	0	4	12	5	8	0	0	4
10	11	y- Judge WW	7	7	8	8	11	6	1	5	5	3	1	4	1	0	2	1	0	1	1	0	0	1	1	1	3	11	6	7	2	1	8
7	6
4	1	1. arrange the rank on x variable in their natrual order, then we determine the value of s for the corresponding ranks on the variable y
6	5
4	5
2	3	number of test	1	2	3	4	5	6	7	8	9	10	11	12	13	14	15	16	17	18	19	20	21	22	23	24	25	26	27	28	29	30	31
0	1	ss	0	0	0	0	0	0	0	0	0	0	0	0	1	1	1	2	2	4	4	4	4	5	6	7	7	8	8	10	11	11	12
2	4	ww	1	1	0	2	1	1	1	0	0	1	2	1	0	1	1	3	4	1	5	3	8	6	5	8	6	7	7	11	7	8	11
0	1		1	0	-1	1	0	0	0	-1	-1	0	1	0	-1	0	0	1	1	0	1	1	1	1	1	1	1	1	1	1	1	1	1	13
0	0			1	-1	1	0	0	0	-1	-1	0	1	0	-1	0	0	1	1	0	1	1	1	1	1	1	1	1	1	1	1	1	1	13
0	2				0	1	1	1	1	0	0	1	1	1	0	1	1	1	1	1	1	1	1	1	1	1	1	1	1	1	1	1	1	25
0	1					2	-1	-1	-1	-1	-1	-1	0	-1	-1	-1	-1	1	1	-1	1	1	1	1	1	1	1	1	1	1	1	1	1	4
1	0						1	0	0	-1	-1	0	1	0	-1	0	0	1	1	0	1	1	1	1	1	1	1	1	1	1	1	1	1	13
0	1							1	0	-1	-1	0	1	0	-1	0	0	1	1	0	1	1	1	1	1	1	1	1	1	1	1	1	1	13
0	1								1	-1	-1	0	1	0	-1	0	0	1	1	0	1	1	1	1	1	1	1	1	1	1	1	1	1	13
0	0									0	0	1	1	1	0	1	1	1	1	1	1	1	1	1	1	1	1	1	1	1	1	1	1	21
0	0										0	1	1	1	0	1	1	1	1	1	1	1	1	1	1	1	1	1	1	1	1	1	1	21
1	1											1	1	0	-1	0	0	1	1	0	1	1	1	1	1	1	1	1	1	1	1	1	1	15
1	1												2	-1	-1	-1	-1	1	1	-1	1	1	1	1	1	1	1	1	1	1	1	1	1	10
0	1													1	-1	0	0	1	1	0	1	1	1	1	1	1	1	1	1	1	1	1	1	14
4	3														0	1	1	1	1	1	1	1	1	1	1	1	1	1	1	1	1	1	1	18
12	11															1	0	1	1	0	1	1	1	1	1	1	1	1	1	1	1	1	1	15
5	6																1	1	1	0	1	1	1	1	1	1	1	1	1	1	1	1	1	15
8	7																	3	1	-1	1	0	1	1	1	1	1	1	1	1	1	1	1	12
0	2																		4	-1	1	-1	1	1	1	1	1	1	1	1	1	1	1	10
0	1																			1	1	1	1	1	1	1	1	1	1	1	1	1	1	13
4	8																				5	-1	1	1	0	1	1	1	1	1	1	1	1	9
																						3	1	1	1	1	1	1	1	1	1	1	1	11
																							8	-1	-1	0	-1	-1	-1	1	-1	0	1	-4
																								6	-1	1	0	1	1	1	1	1	1	6
																									5	1	1	1	1	1	1	1	1	8
																										8	-1	-1	-1	1	-1	0	1	-2
																											6	1	1	1	1	1	1	6
																												7	0	1	0	1	1	3
																													7	1	0	1	1	3
																														11	-1	-1	0	-2
																															7	1	1	2
																																8	1	1
																																	11	299

## Sheet: kendall rank sionagh vs sionagh
SS TOTAL	SS retest
11	13						Kendall rank order correlation coefficient for histopathology scores (1.1) SS vs SS dec2013
7	7	All 62 samples ( no removal of br epi/neuts)
7	9	number of test	1	2	3	4	5	6	7	8	9	10	11	12	13	14	15	16	17	18	19	20	21	22	23	24	25	26	27	28	29	30	31	32	33	34	35
9	10	x- Judge SS	11	7	7	9	10	7	7	2	2	0	2	0	3	0	0	0	1	1	0	4	4	9	3	13	12	13	5	8	9	13	11	0	8	4	12
10	11	y- retest ss	13	7	9	10	11	9	7	1	1	0	1	0	4	0	1	0	1	1	1	6	4	6	9	16	13	14	5	6	11	13	11	1	9	4	16
7	9
7	7	1. arrange the rank on x variable in their natrual order, then we determine the value of s for the corresponding ranks on the variable y
2	1
2	1
0	0	number of test	1	2	3	4	5	6	7	8	9	10	11	12	13	14	15	16	17	18	19	20	21	22	23	24	25	26	27	28	29	30	31	32	33	34	35
2	1	ss	0	0	0	0	0	0	0	1	1	2	2	2	3	3	4	4	4	5	7	7	7	7	8	8	9	9	9	10	11	11	12	12	13	13	13
0	0	ww	0	0	0	1	0	1	1	1	1	1	1	1	4	9	6	4	4	5	7	9	9	7	6	9	10	6	11	11	13	11	13	16	16	14	13
3	4		0	0	0	1	0	1	1	1	1	1	1	1	1	1	1	1	1	1	1	1	1	1	1	1	1	1	1	1	1	1	1	1	1	1	1	31
0	0			0	0	1	0	1	1	1	1	1	1	1	1	1	1	1	1	1	1	1	1	1	1	1	1	1	1	1	1	1	1	1	1	1	1	31
0	1				0	1	0	1	1	1	1	1	1	1	1	1	1	1	1	1	1	1	1	1	1	1	1	1	1	1	1	1	1	1	1	1	1	31
0	0					1	-1	0	0	0	0	0	0	0	1	1	1	1	1	1	1	1	1	1	1	1	1	1	1	1	1	1	1	1	1	1	1	22
1	1						0	1	1	1	1	1	1	1	1	1	1	1	1	1	1	1	1	1	1	1	1	1	1	1	1	1	1	1	1	1	1	30
1	1							1	0	0	0	0	0	0	1	1	1	1	1	1	1	1	1	1	1	1	1	1	1	1	1	1	1	1	1	1	1	23
0	1								1	0	0	0	0	0	1	1	1	1	1	1	1	1	1	1	1	1	1	1	1	1	1	1	1	1	1	1	1	23
4	6									1	0	0	0	0	1	1	1	1	1	1	1	1	1	1	1	1	1	1	1	1	1	1	1	1	1	1	1	23
4	4										1	0	0	0	1	1	1	1	1	1	1	1	1	1	1	1	1	1	1	1	1	1	1	1	1	1	1	23
9	6											1	0	0	1	1	1	1	1	1	1	1	1	1	1	1	1	1	1	1	1	1	1	1	1	1	1	23
3	9												1	0	1	1	1	1	1	1	1	1	1	1	1	1	1	1	1	1	1	1	1	1	1	1	1	23
13	16		n-35											1	1	1	1	1	1	1	1	1	1	1	1	1	1	1	1	1	1	1	1	1	1	1	1	23
12	13														4	1	1	0	0	1	1	1	1	1	1	1	1	1	1	1	1	1	1	1	1	1	1	20
13	14															9	-1	-1	-1	-1	-1	0	0	-1	-1	0	1	-1	1	1	1	1	1	1	1	1	1	2
5	5																6	-1	-1	-1	1	1	1	1	0	1	1	0	1	1	1	1	1	1	1	1	1	12
8	6																	4	0	1	1	1	1	1	1	1	1	1	1	1	1	1	1	1	1	1	1	18
9	11																		4	1	1	1	1	1	1	1	1	1	1	1	1	1	1	1	1	1	1	18
13	13																			5	1	1	1	1	1	1	1	1	1	1	1	1	1	1	1	1	1	17
11	11																				7	1	1	0	-1	1	1	-1	1	1	1	1	1	1	1	1	1	11
0	1																					9	0	-1	-1	0	1	-1	1	1	1	1	1	1	1	1	1	7
8	9																						9	-1	-1	0	1	-1	1	1	1	1	1	1	1	1	1	7
4	4																							7	-1	1	1	-1	1	1	1	1	1	1	1	1	1	9
12	16																								6	1	1	0	1	1	1	1	1	1	1	1	1	11
																										9	1	-1	1	1	1	1	1	1	1	1	1	9
																											10	-1	1	1	1	1	1	1	1	1	1	8
																												6	1	1	1	1	1	1	1	1	1	9
																													11	0	1	0	1	1	1	1	1	6
																														11	1	0	1	1	1	1	1	6
																															13	-1	0	1	1	1	0	2
																																11	1	1	1	1	1	5
																																	13	1	1	1	0	3
																																		16	0	-1	-1	-2
																																			16	-1	-1	-2
																																				14	-1	-1
																																					13
																																						481

## Sheet: Sheet2
	Original	ss	ww			Amended	ss	ww			re-ordering for graph pad			amended ss vs redo amended ss
		0	2				0	1
		0	2				0	1						0	0
		0	2				0	0						0	0
		0	4				0	2						0	0
		0	0				0	0						0	1
		0	3				0	1						0	0
		0	1				0	0						0	1
		0	1				0	1						0	1
		0	2				0	1						1	1
		0	1				0	0						1	1
		0	0				0	0						2	1
		0	1				0	0						2	1
		0	2				0	1						2	1
		0	3				0	2						3	4
		0	1				0	1						3	9
		1	3				1	1						4	6
		1	2				1	2						4	4
		1	0				1	0						4	4
		1	1				1	0						5	5
		1	3				1	1						7	7
		1	2				1	1						7	9
		2	3				2	2						7	9
		2	4				2	3						7	7
		2	4				2	4						8	6
		2	3				2	2						8	9
		2	2				2	1						9	10
		3	1				2	2						9	6
		3	8				3	1						9	11
		4	2				3	3						10	11
		4	7				3	7						11	13
		4	4				4	1						11	11
		4	4				4	5						12	13
		4	4				4	3						12	16
		4	5				4	5						13	16
		4	10				4	8						13	14
		5	7				5	6						13	13
		5	4				5	3
		6	6				6	5
		7	7				6	5
		7	8				7	5
		7	10				7	9
		7	6				7	8
		7	10				7	6
		8	6				7	6
		8	10				7	8
		8	9				7	9
		8	10				8	7
		8	12				8	7
		9	8				8	11
		9	12				9	11
		9	12				9	10
		10	12				9	5
		10	6				10	11
		11	9				11	7
		11	10				11	8
		12	10				11	9
		12	9				12	11
		13	16				12	8
		13	9				13	13
		13	13				13	8
		14	14				13	13
		16	19				13	15

## Sheet:  kendall rank order caudal
SS TOTAL	WW total
7	5						Kendall rank order correlation coefficient for histopathology scores (1.1)
7	9	31 samples
9	11	number of test	1	2	3	4	5	6	7	8	9	10	11	12	13	14	15	16	17	18	19	20	21	22	23	24	25	26	27	28	29	30	31
7	6	x- Judge SS	7	7	9	7	2	1	7	3	1	1	2	0	0	2	3	0	2	4	9	3	13	13	9	5	13	11	13	6	8	7	12
2	2	y- Judge WW	5	9	11	6	2	1	8	1	2	0	2	0	0	1	3	0	2	5	10	7	13	8	5	3	13	9	15	5	11	9	8
1	1
7	8	1. arrange the rank on x variable in their natrual order, then we determine the value of s for the corresponding ranks on the variable y
3	1
1	2
1	0	number of test	1	2	3	4	5	6	7	8	9	10	11	12	13	14	15	16	17	18	19	20	21	22	23	24	25	26	27	28	29	30	31
2	2	ss	0	0	0	1	1	1	2	2	2	2	3	3	3	4	5	6	7	7	7	7	7	8	9	9	9	11	12	13	13	13	13
0	0	ww	0	0	0	1	2	0	2	2	1	2	1	3	7	5	3	5	5	9	6	8	9	11	11	10	5	9	8	13	8	13	15
0	0		0	0	0	1	1	0	1	1	1	1	1	1	1	1	1	1	1	1	1	1	1	1	1	1	1	1	1	1	1	1	1	27
2	1			0	0	1	1	0	1	1	1	1	1	1	1	1	1	1	1	1	1	1	1	1	1	1	1	1	1	1	1	1	1	27
3	3				0	1	1	0	1	1	1	1	1	1	1	1	1	1	1	1	1	1	1	1	1	1	1	1	1	1	1	1	1	27
0	0					1	1	-1	1	1	0	1	0	1	1	1	1	1	1	1	1	1	1	1	1	1	1	1	1	1	1	1	1	23
2	2						2	-1	0	0	-1	0	-1	1	1	1	1	1	1	1	1	1	1	1	1	1	1	1	1	1	1	1	1	17
4	5							0	1	1	1	1	1	1	1	1	1	1	1	1	1	1	1	1	1	1	1	1	1	1	1	1	1	25
9	10								2	0	-1	0	-1	1	1	1	1	1	1	1	1	1	1	1	1	1	1	1	1	1	1	1	1	18
3	7									2	-1	0	-1	1	1	1	1	1	1	1	1	1	1	1	1	1	1	1	1	1	1	1	1	18
13	13										1	1	0	1	1	1	1	1	1	1	1	1	1	1	1	1	1	1	1	1	1	1	1	21
13	8											2	-1	1	1	1	1	1	1	1	1	1	1	1	1	1	1	1	1	1	1	1	1	19
9	5												1	1	1	1	1	1	1	1	1	1	1	1	1	1	1	1	1	1	1	1	1	20
5	3													3	1	1	0	1	1	1	1	1	1	1	1	1	1	1	1	1	1	1	1	18
13	13														7	-1	-1	-1	-1	1	-1	1	1	1	1	1	-1	1	1	1	1	1	1	6
11	9															5	-1	0	0	1	1	1	1	1	1	1	0	1	1	1	1	1	1	12
13	15																3	1	1	1	1	1	1	1	1	1	1	1	1	1	1	1	1	16
6	5																	5	0	1	1	1	1	1	1	1	0	1	1	1	1	1	1	13
8	11																		5	1	1	1	1	1	1	1	0	1	1	1	1	1	1	13
7	9																			9	-1	-1	0	1	1	1	-1	0	-1	1	-1	1	1	1
12	8																				6	1	1	1	1	1	-1	1	1	1	1	1	1	10
																						8	1	1	1	1	-1	1	0	1	0	1	1	7
																							9	1	1	1	-1	0	-1	1	-1	1	1	3
																								11	0	-1	-1	-1	-1	1	-1	1	1	-2
																									11	-1	-1	-1	-1	1	-1	1	1	-2
																										10	-1	-1	-1	1	-1	1	1	-1
																											5	1	1	1	1	1	1	6
																												9	-1	1	-1	1	1	1
																													8	1	0	1	1	3
																														13	-1	0	1	0
																															8	1	1	2
																																13	1	1
																																	15
																																		349

## Sheet: cranial + mid
Block ID	Lobe	Bronchial neuts	WW BN	Bronchiolar neuts	WW BrN	Oedema	WW O	Alveolar inflam	WW AI	Interstitial inflamm	WW II	Haem / necrosis / fibrin	WW H/N/F	SS TOTAL	SS Mean	WW total	WW Mean
5435/B1	L cran	2	0	0	0	3	2	2	1	2	2	2	2	11		7
5435/C2	R mid	1	0	1	0	2	3	1	1	1	1	2	2	8		7
5435/D2	R cran	2	0	1	0	3	3	2	1	1	2	2	2	11	7.5	8	5.5
5435/B1	L cran	0	0	0	1	2	2	1	1	1	1	3	3	7		8
5435/C1	R cran	2	2	1	1	2	2	1	1	2	2	2	3	10		11
5435/C4	R mid	0	0	1	0	2	2	1	1	1	1	2	2	7	4.8	6	5
5435/B2	L cran	1	1	0	0	1	0	0	0	1	0	1	0	4		1
5435/D1	R mid	1	1	1	1	1	0	1	2	2	1	0	0	6		5
5435/D2	R cran	1	0	2	1	1	1	0	1	0	2	0	0	4	2	5	1.57143
5435/B2	L cran	0	1	0	0	0	0	0	1	0	1	2	0	2		3
5435/D1	R cran	0	0	0	0	0	1	0	0	0	0	0	0	0		1
5435/D2	R mid	1	1	0	1	1	1	0	0	0	1	0	0	2	0.8	4	1.6
5435/B1	L cran	0	0	0	0	0	1	0	0	0	0	0	0	0		1
5435/C1	R mid	0	0	0	0	0	0	0	0	0	0	0	0	0		0
5435/D2	R cran	0	0	0	1	0	0	0	0	0	1	0	0	0	0	2	0.6
5435/B1	L cran	0	0	0	1	0	0	0	0	0	0	0	0	0		1
5435/D1	R mid	0	0	0	0	0	0	1	0	0	0	0	0	1		0
5435/D2	R cran	0	0	0	0	0	0	0	0	0	1	0	0	0	0.2	1	0.4
5435/B1	L cran	0	0	0	0	0	0	0	0	0	1	0	0	0		1
5435/D1	R mid	0	0	0	0	0	0	0	0	0	0	0	0	0		0
5435/D3	R cran	0	0	0	0	0	0	0	0	0	0	0	0	0	0	0	0.2
5435/B2	L cran	0	0	0	0	1	1	0	0	0	0	0	0	1		1
5435/D1	R cran	0	0	0	0	1	0	0	0	0	1	0	0	1		1
5435/D2	R mid	0	0	0	0	0	0	0	0	0	1	0	0	0	0.4	1	0.6
5435/A1	L cran	0	0	2	1	1	2	0	0	0	0	1	0	4		3
BB1809-10/A2	L cran	0	1	3	3	2	2	3	2	2	2	2	1	12	6	11	5.5
BB1809-10/C2	R mid	0	0	1	0	1	1	1	2	1	2	1	1	5	2.5	6	3
BB1809-10/D3	L cran	0	0	2	1	0	0	3	3	1	1	2	2	8		7
BB1809-10/F1	R mid	0	0	0	0	0	1	0	1	0	0	0	0	0	0	2	1
BB1809-10/D4	L cran	0	0	0	0	0	1	0	0	0	0	0	0	0	0	1	0.333333
5435/B3	L cran	0	1	0	1	1	1	2	3	0	2	1	0	4	2	8	4

## Sheet: caudal
Block ID	Lobe	Bronchial neuts	WW BN	Bronchiolar neuts	WW BrN	Oedema	WW O	Alveolar inflam	WW AI	Interstitial inflamm	WW II	Haem / necrosis / fibrin	WW H/N/F	SS TOTAL	SS Mean	WW total	WW Mean
5435/A2	L caud	0	0	1	0	2	1	1	1	1	1	2	2	7		5
5435/A1	L caud	0	2	0	1	2	1	1	0	1	2	3	3	7		9
5435/B2	R caud	2	3	0	1	2	2	2	1	1	1	2	3	9		11
5435/A1	L caud	1	1	1	1	2	1	0	0	1	1	2	2	7		6
5435/B1	R caud	0	0	0	0	1	0	0	0	0	1	1	1	2		2
5435/C1	R caud #2	0	0	0	0	1	1	0	0	0	0	0	0	1		1
5435/C2	R caud#3	0	1	1	1	3	2	0	1	0	1	3	2	7		8
5435/A2	L caud	1	1	1	0	0	0	0	0	0	0	1	0	3		1
5435/C1	R caud	0	0	0	0	1	0	0	1	0	1	0	0	1		2
5435/A1	L caud	0	0	1	0	0	0	0	0	0	0	0	0	1		0
5435/C2	R caud	0	0	0	1	0	0	1	0	0	1	1	0	2		2
5435/A1	L caud	0	0	0	0	0	0	0	0	0	0	0	0	0		0
5435/C2	R caud	0	0	0	0	0	0	0	0	0	0	0	0	0		0
5435/A1	L caud	0	0	1	0	1	0	0	0	0	1	0	0	2		1
5435/C1	R caud	0	1	2	1	0	0	0	0	0	1	1	0	3		3
5435/A3	L caud	0	0	0	0	0	0	0	0	0	0	0	0	0		0
5435/C2	R caud	0	0	0	0	0	0	0	1	1	1	1	0	2		2
5435/B2	L caud	0	0	0	1	2	3	0	0	0	1	2	0	4	2	5	2.5
5435/C2	R caud	2	2	2	1	1	2	1	2	1	2	2	1	9		10
5435/C3	R caud	0	0	0	1	2	3	0	1	0	1	1	1	3	6	7	8.5
BB1809-10/A1	L caud	3	3	3	3	1	1	2	3	2	1	2	2	13		13
BB1809-10/B3	R caud	3	0	3	3	2	2	2	1	1	1	2	1	13		8
BB1809-10/D4	L caud	0	0	1	1	2	1	3	2	3	0	1	1	9	4.5	5	2.5
BB1809-10/E1	R caud	0	0	1	0	0	0	2	2	1	0	1	1	5		3
BB1809-10/D2	L caud	3	3	3	3	2	2	3	3	1	1	1	1	13		13
BB1809-10/D3	L caud	3	3	3	0	2	2	2	3	1	1	0	0	11		9
BB1809-10/E2	R caud*	0	3	3	3	2	1	3	3	3	3	2	2	13		15
BB1809-10/F1	R caud	0	0	0	0	3	3	2	1	1	1	0	0	6	9.5	5	10
5435/A1	L caud	3	3	2	2	0	2	2	2	0	2	1	0	8		11
5435/C1	R caud	0	0	2	3	2	2	2	2	0	2	1	0	7		9
5435/C3	R caud	3	3	2	1	3	2	3	2	0	0	1	0	12	9.5	8	8.5
